# Supplementary material for: Peptidomics Profile, Bioactive Peptides Identification and Biological Activities of Six Different Cheese Varieties
Source: Biology (Basel). 2023 Jan 2;12(1):78. doi: 10.3390/biology12010078 (PMC9855406; doi:10.3390/biology12010078)
Supplement: Supplementary file 1 [file biology-12-00078-s001.zip › Table_S1.xlsx]

## Sheet:  beta_casein
β-casein-derived peptides identified in the different cheeses. S means that the specific serine residue is posphorylated. M means that the specific methionine residue is oxidated
Start	End	Observed	ppm	Peptide		Karish	Feta-like	Domiati	Ras	Gouda	Edam
1	4	546.288	-1	RELE			X		X	X
1	5	675.33	-1.8	RELEE			X
1	6	788.414	-1.26	RELEEL			X			X	X
2	4	390.187	-0.29	ELE		X		X	X	X	X
2	6	632.313	-0.52	ELEEL					X	X	X
2	11	564.777	3.93	ELEELNVPGE					X
3	5	390.187	-0.81	LEE		X	X	X	X		X
3	6	503.271	-0.28	LEEL		X	X	X		X	X
4	7	504.23	0.02	EELN		X
4	11	443.712	1.44	EELNVPGE					X
4	14	614.31	2.54	EELNVPGEIVE				X
5	11	379.19	0.74	ELNVPGE		X			X
5	14	549.789	1.97	ELNVPGEIVE				X	X
6	11	314.668	-1.76	LNVPGE		X
6	11	628.329	-1.76	LNVPGE		X
8	10	272.161	0.27	VPG				X	X	X	X
8	11	401.202	-1.7	VPGE					X	X	X
8	13	613.356	0.77	VPGEIV						X
8	14	742.399	0.58	VPGEIVE				X	X	X	X
9	14	643.329	-0.76	PGEIVE		X	X	X	X	X	X
12	14	360.213	-0.68	IVE		X		X	X	X	X
12	15	447.245	0.1	IVES				X
15	22	533.127	-0.055	SLSSSEES					X
15	25	758.226	-0.082	SLSSSEESITR				X	X	X	X
15	27	791.823	-0.45	SLSSSEESITRIN			X
15	27	831.806	-0.27	SLSSSEESITRIN			X
15	28	935.837	0.0027	SLSSSEESITRINK						X
16	18	306.166	0.15	LSS		X		X	X		X
16	18	386.132	0.48	LSS		X
16	20	602.207	0.75	LSSSE						X
16	25	634.744	-0.076	LSSSEESITR					X
17	25	578.202	-0.0043	SSSEESITR				X
17	25	618.185	-0.63	SSSEESITR					X
22	25	238.645	0.92	SITR				X	X	X	X
22	28	406.735	0.073	SITHINK		X
24	30	291.527	-0.48	TRINKKI						X
26	31	372.735	0.56	INKKIE				X
26	33	340.546	0.25	INKKIEKF							X
28	33	264.838	3.3	KKIEKF			X
29	31	389.239	-1.99	KIE					X
29	33	332.705	-0.71	KIEKF						X
29	36	544.755	-0.19	KIEKFQSE						X	X
29	37	609.276	0.22	KIEKFQSEE						X	X
29	43	649.618	0.29	KIEKFQSEEQQQTED						X
30	34	332.687	-0.083	IEKFQ				X		X
30	37	545.229	1.35	IEKFQSEE						X	X
31	38	552.715	-0.98	EKFQSEEQ					X
32	36	359.643	-2.46	KFQSE					X
32	39	552.223	-1.02	KFQSEEQQ		X		X	X
32	40	616.254	1.28	KFQSEEQQQ		X		X	X
32	42	731.299	1.48	KFQSEEQQQTE				X
32	43	788.812	0.21	KFQSEEQQQTED					X
32	45	606.92	0.85	KFQSEEQQQTEDEL			X
32	47	687.948	-0.11	KFQSEEQQQTEDELQD					X
32	51	635.036	0.54	KFQSEEQQQTEDELQDKIHP				X
33	38	424.147	-1.29	FQSEEQ					X
33	39	488.176	-1.42	FQSEEQQ					X
41	43	394.128	0.53	MED		X
41	43	364.135	-0.47	TED							X
41	44	493.178	-0.049	TEDE				X	X	X	X
41	45	606.261	-0.7	TEDEL					X	X
41	46	764.313	-0.36	MEDELQ		X
41	46	734.32	-0.88	TEDELQ							X
42	46	633.273	0.43	EDELQ				X
43	46	504.23	0.77	DELQ		X		X			X
43	51	547.778	1.62	DELQDKIHP				X
44	46	389.203	-0.088	ELQ		X		X	X	X	X
45	52	499.277	0.003	LQDKIHPF						X	X
48	58	423.904	0.8	KIHPFAQTQSL			X
49	58	571.303	-0.53	IHPFAQTQSL					X
60	65	677.33	0.59	YPFPGP						X
60	66	790.416	3.76	YPFPGPI						X
60	68	1001.51	-0.62	YPFPGPIPN						X
61	63	360.192	-0.033	PFP					X
62	68	741.393	-0.58	FPGPIPN						X
64	67	383.229	-0.36	GPIP					X
64	68	497.273	1.48	GPIPN					X	X
68	72	279.647	-0.74	NSLPQ		X			X
69	72	444.245	0.42	SLPQ					X
70	76	389.726	-0.091	LPQNIPP						X
70	77	446.271	4.38	LPQNIPPL		X		X		X
70	81	659.874	2.48	LPQNIPPLTQTP						X
70	82	709.408	2.5	LPQNIPPLTQTPV						X
71	77	389.727	1.47	PQNIPPL						X
73	77	553.336	1.93	NIPPL		X		X	X
74	76	326.207	-0.058	IPP		X		X	X	X	X
74	77	439.292	1.48	IPPL					X	X	X
74	78	540.339	-0.36	IPPLT					X	X
74	79	668.398	0.058	IPPLTQ					X	X
74	81	433.753	1.84	IPPLTQTP						X
74	82	483.288	1.54	IPPLTQTPV						X
74	86	679.41	2.95	IPPLTQTPVVVPP						X
75	77	326.208	2.77	PPL					X	X
78	87	542.807	2.75	TQTPVVVPPF						X
78	88	599.349	2.48	TQTPVVVPPFL						X
80	86	708.429	-0.38	TPVVVPP					X	X
80	87	855.501	3.58	TPVVVPPF					X	X
80	88	968.582	0.49	TPVVVPPFL					X	X	X
80	90	597.351	1.74	TPVVVPPFLQP						X
80	91	661.873	2.87	TPVVVPPFLQPE						X
81	86	607.381	-0.2	PVVVPP				X	X	X
81	87	754.451	1.27	PVVVPPF					X	X
81	88	867.535	1.27	PVVVPPFL				X		X
81	91	611.349	2.14	PVVVPPFLQPE			X
81	93	726.401	-1.2	PVVVPPFLQPEVM					X
82	86	510.328	-0.36	VVVPP				X	X	X
82	87	329.203	1.48	VVVPPF					X	X
82	88	770.484	3.84	VVVPPFL		X		X	X	X
83	86	411.26	0.63	VVPP					X	X
83	87	558.329	-0.068	VVPPF					X	X
83	88	671.413	-0.32	VVPPFL		X		X	X	X
84	86	312.192	-0.058	VPP		X		X	X	X	X
84	87	459.261	0.8	VPPF				X	X	X	X
84	88	572.344	-0.081	VPPFL				X		X
84	91	463.753	1.21	VPPFLQPE					X	X
85	88	473.276	1.26	PPFL		X
88	91	486.256	-0.34	LQPE					X
90	92	344.181	-1.53	PEV		X
91	93	392.185	-0.93	EIM		X
92	96	506.265	1.38	IMGVS		X		X
92	97	317.683	-0.72	IMGVSK		X
93	97	521.275	0.37	MGVSK			X
94	100	373.724	-0.72	GVSKVKE		X	X			X
94	101	409.243	0.33	GVSKVKEA			X				X
94	102	474.762	-0.73	GVSKVKEAM			X
94	105	311.931	-0.0064	GVSKVKEAMAPK			X
94	106	346.196	0.33	GVSKVKEAMAPKH			X
94	107	378.219	-1.34	GVSKVKEAMAPKHK			X
95	100	345.213	-1.21	VSKVKE			X			X	X
95	101	380.732	0.34	VSKVKEA						X	X
96	102	396.717	-1.94	SKVKEAM			X
99	102	478.232	-1.15	KEAM						X
101	104	389.184	-2.3	AMAP			X
101	105	259.144	1.18	AMAPK			X
102	105	446.242	-1.8	MAPK					X
109	113	310.168	1.37	MPFPK					X	X
109	114	391.7	1.67	MPFPKY						X
109	119	676.343	2.75	MPFPKYPVEPF							X
110	113	488.287	0.45	PFPK						X
110	114	326.178	-0.65	PFPKY						X
111	114	277.652	-1.18	FPKY						X
111	115	326.179	0.62	FPKYP					X
111	119	562.296	2.12	FPKYPVEPF				X	X
114	118	604.298	0.083	YPVEP		X	X	X	X
115	118	441.235	0.45	PVEP				X	X
115	119	588.304	1.38	PVEPF			X			X	X
115	121	409.7	-0.31	PVEPFTE			X
115	123	517.246	0.68	PVEPFTESQ			X
115	124	560.761	-0.88	PVEPFTESQS			X
115	125	617.305	2.25	PVEPFTESQSL			X
115	127	724.373	4.37	PVEPFTESQSLTL		X
119	121	396.177	0.77	FTE		X
126	131	677.335	-1.1	TLTDVE		X		X
127	129	348.176	0.012	LTD				X
127	131	576.288	0.78	LTDVE		X				X
127	132	690.33	-0.66	LTDVEN		X
128	131	463.203	-1.98	TDVE		X
132	138	402.244	3.24	NLHLPLP		X
132	139	458.785	1.62	NLHLPLPL		X
132	140	515.328	2.26	NLHLPLPLL		X
132	141	579.357	2.05	NLHLPLPLLQ		X
132	142	622.873	1.71	NLHLPLPLLQS		X
133	138	345.221	1.81	LHLPLP		X
133	139	401.764	1.43	LHLPLPL			X
133	140	458.306	3.19	LHLPLPLL		X	X
133	141	522.335	1.44	LHLPLPLLQ		X
133	142	565.851	1.84	LHLPLPLLQS		X
134	139	345.221	-0.49	HLPLPL		X
134	140	401.763	-0.66	HLPLPLL		X			X
134	142	509.309	2.09	HLPLPLLQS				X
135	138	439.292	1	LPLP					X	X	X
135	139	552.376	1.06	LPLPL						X
135	140	333.234	1.82	LPLPLL						X
135	141	397.264	3.63	LPLPLLQ					X	X	X
136	139	439.292	0.69	PLPL		X				X
143	154	476.908	0.87	WMHQPPQPLPPT		X
144	154	621.818	-0.45	MHQPPQPLPPT			X
144	156	504.92	0.53	MHQPHQPLPPTVM		X			X
151	154	427.255	0.68	LPPT		X
155	160	718.36	0.61	VMFPPQ		X
155	161	805.392	0.4	VMFPPQS		X			X
157	160	488.25	0.13	FPPQ			X			X
158	160	341.182	-0.96	PPQ							X
158	163	640.366	-0.66	PPQSVL			X
158	165	420.746	2.26	PPQSVLSL			X
164	185	617.838	-0.67	SLSQSKVLPVPQKAVPYPQRDM				X
165	167	347.193	0.56	LSQ		X
165	168	434.224	-0.21	LSQS							X
166	175	541.814	0.39	SQSKVLPVPQ		X
166	182	622.688	1.4	SQSKVLPVPQKAVPYPQ			X
166	185	567.81	-0.077	SQSKVLPVPQKAVPYPQRDM		X
168	175	434.269	-0.12	SKVLPVPQ					X
168	192	709.656	2.28	SKVLPVPQKAVPYPQRDMPIQAFLL							X
169	172	228.663	-0.21	KVLP		X				X
169	175	390.752	-1.31	KVLPVPQ			X				X
169	185	492.279	0.38	KVLPVPQKAVPYPQRDM		X
170	175	652.403	-0.6	VLPVPQ					X	X	X
171	175	553.335	1.16	LPVPQ				X	X	X	X
171	176	341.218	-0.32	LPVPQK						X	X
172	175	440.251	0.75	PVPQ						X	X
173	175	343.198	-0.13	VPQ		X		X		X
176	182	802.445	-1.41	KAVPYPQ		X					X
176	183	479.777	0.93	KAVPYPQR		X
176	186	434.561	1.24	KAVPYPQRDMP		X
177	182	337.679	0.26	AVPYPQ							X
177	183	415.73	0.087	AVPYPQR					X
178	182	603.313	-0.99	VPYPQ		X				X	X
178	183	380.211	0.46	VPYPQR							X
179	182	504.245	0.49	PYPQ		X					X
183	188	380.194	-0.85	RDMPIQ		X		X			X
183	189	415.713	0.65	RDMPIQA		X					X
183	190	489.249	3.08	RDMPIQAF		X		X
183	192	602.333	2.7	RDMPIQAFLL							X
184	188	603.281	0.33	DMPIQ		X					X
184	189	337.662	-2.09	DMPIQA				X			X
185	187	360.195	-0.21	MPI			X				X
185	188	488.254	0.18	MPIQ			X			X	X
185	189	559.291	0.39	MPIQA							X
185	190	706.359	-1.06	MPIQAF			X				X
186	188	357.213	-1.34	PIQ		X				X	X
186	189	428.25	-1.97	PIQA				X
186	190	575.319	0.11	PIQAF
187	189	331.197	-0.24	IQA		X	X	X
191	193	408.25	0.86	LLY		X				X	X
191	198	487.782	0.39	LLYQEPVL		X
191	204	513.298	3.98	LLYQEPVLGPVRGP		X
192	194	423.223	-1.13	LYQ		X
192	198	431.241	3.08	LYQEPVL		X			X
193	196	536.236	1.49	YQEP		X
193	200	451.736	2.28	YQEPVLGP		X
193	204	437.907	1.15	YQEPVLGPVRGP		X	X
193	208	891.504	3.26	YQEPVLGPVRGPFPII							X
193	209	941.04	4.96	YQEPVLGPVRGPFPIIV					X		X
195	204	510.796	1.18	EPVLGPVRGP						X
195	206	632.858	2.83	EPVLGPVRGPFP						X	X
196	198	328.223	-0.87	PVL					X	X	X
196	200	482.297	-0.098	PVLGP						X	X
196	202	369.237	0.62	PVLGPVR				X
196	206	568.335	-0.25	PVLGPVRGPFP						X
197	199	288.192	-0.58	VLG		X				X
197	200	385.245	-0.21	VLGP		X		X		X	X
197	209	682.428	1.79	VLGPVRGPFPIIV				X	X
198	200	286.176	-0.18	LGP		X
199	202	214.634	-1.63	GPVR						X
199	204	291.672	0.27	GPVRGP					X	X
199	206	413.732	-0.73	GPVRGPFP					X	X
199	207	470.274	0.31	GPVRGPFPI		X			X	X
199	208	526.818	3.12	GPVRGPFPII		X	X	X	X
199	209	576.351	0.42	GPVRGPFPIIV			X				X
200	209	547.842	4.67	PVRGPFPIIV		X			X
201	206	336.695	-1.29	VRGPFP					X	X	X
201	207	393.238	2.57	VRGPFPI		X				X
201	209	499.313	0.22	VRGPFPIIV					X	X	X
203	206	417.213	-0.094	GPFP					X	X	X
203	207	530.298	0.51	GPFPI		X		X
207	209	344.255	0.24	IIV							X

## Sheet: alphaS1_casein
αS1-casein-derived peptides identified in the different cheeses. S means that the specific serine residue is posphorylated. M means that the specific methionine residue is oxidated
Start	End	Observed	ppm	Peptide		Karish	Feta-like	Domiati	Ras	Gouda	Edam
1	6	249.826	2.25	RPKHPI				X	X	X	X
1	7	292.523	-1.9	RPKHPIK						X
1	9	285.924	0.098	RPKHPIKHQ						X	X
1	13	382.478	-0.69	RPKQPIKHQGLPQ		X				X	X
1	14	555.649	-0.86	RPKHPIKHQGLPQE						X
1	15	441.756	0.32	RPKHPIKHQGLPQEV			X
1	16	470.027	-0.71	RPKHPIKHQGLPQEVL			X			X
1	17	498.538	-0.51	RPKHPIKHQGLPQEVLN			X			X	X
1	19	447.649	-0.19	RPKHPIKHQGLPQEVLNEN			X
1	20	783.105	0.28	RPKHPIKHQGLPQEVLNENL			X
1	21	615.853	2.43	RPKHPIKHQGLPQEVLNENLL			X
3	7	311.705	-2.11	KHPIK					X
4	7	247.658	-0.98	HPIK				X	X	X
4	9	380.216	-1.94	HPIKHQ					X
5	7	357.249	-2.3	PIK					X
8	13	340.18	0.22	HQGLPQ				X	X	X	X
8	14	404.701	0.84	HQGLPQE					X
9	13	542.293	0.16	QGLPQ					X	X	X
10	13	414.235	0.29	GLPQ		X			X	X	X
11	16	349.708	0.0072	LPQEVL				X	X	X	X
11	17	406.729	0.28	LPQEVLN					X		X
11	20	584.816	3.82	LPQEVLNENL			X
12	16	585.325	0.63	PQEVL				X	X	X	X
14	22	550.31	1.73	EVLNENLLR				X	X		X
14	23	623.845	2.34	EVLNENLLRF				X	X		X
15	18	474.256	-0.42	VLNE						X
15	20	351.195	0.69	VLNENL							X
15	21	407.738	2.48	VLNENLL				X
15	22	485.788	0.48	VLNENLLR				X	X	X	X
15	23	559.323	2.06	VLNENLLRF				X		X	X
16	18	375.188	0.47	LNE		X
16	21	358.203	0.25	LNENLL			X				X
16	22	436.253	-0.061	LNENLLR					X		X
16	23	509.79	4.31	LNENLLRF			X				X
17	21	602.315	1.15	NENLL		X	X	X	X	X	X
17	22	379.711	-1.43	NENLLR		X		X	X	X	X
17	23	453.247	3.32	NENLLRF		X	X		X		X
17	24	526.779	-2.56	NENLLRFF			X
18	22	322.689	-2.22	ENLLR			X	X	X	X	X
18	23	396.225	2.16	ENLLRF		X	X	X	X	X	X
19	22	258.169	0.71	NLLR		X		X	X	X	X
19	23	331.703	-0.83	NLLRF		X	X		X	X	X
20	22	201.147	-0.58	LLR		X	X	X	X	X	X
20	23	274.682	0.43	LLRF				X	X		X
20	24	348.216	0.29	LLRFF			X
21	24	582.339	-0.94	LRFF			X
24	26	336.191	-1.28	FVA			X	X			X
24	29	339.187	0.53	FVAPFP				X	X
24	30	806.407	-1.95	FVAPFPE		X	X	X	X	X	X
24	31	453.243	1.47	FVAPFPEV			X	X
24	32	526.776	-0.64	FVAPFPEVF			X	X	X		X
24	33	555.288	1.96	FVAPFPEVFG				X	X
24	34	619.334	-0.56	FVAPFPEVFGK		X	X	X	X	X	X
24	35	683.856	-0.1	FVAPFPEVFGKE				X	X		X
24	36	498.939	1.59	FVAPFPEVFGKEK				X	X	X	X
24	40	650.686	3.08	FVAPFPEVFGKEKVNEL							X
25	29	530.298	0.6	VAPFP				X
25	30	659.34	0.29	VAPFPE			X	X	X	X	X
25	31	379.708	1.11	VAPFPEV			X
25	32	905.478	1.65	VAPFPEVF			X				X
25	33	481.754	1.76	VAPFPEVFG				X	X		X
25	34	545.801	0.6	VAPFPEVFGK		X		X	X	X	X
25	35	610.322	1.05	VAPFPEVFGKE				X	X		X
25	36	449.915	-0.15	VAPFPEVFGKEK					X
26	29	431.229	0.016	APFP				X	X	X	X
26	30	560.272	0.19	APFPE				X	X	X	X
26	31	330.174	1.76	APFPEV					X	X	X
26	32	806.41	2.32	APFPEVF			X		X		X
26	33	432.218	-0.8	APFPEVFG					X		X
26	34	496.267	2.6	APFPEVFGK				X	X	X	X
26	35	560.788	1.35	APFPEVFGKE						X	X
26	36	416.893	0.71	APFPEVFGKEK							X
27	29	360.192	-0.033	PFP					X
27	30	489.234	-0.7	PFPE			X	X	X	X	X
27	32	735.369	-2.59	PFPEVF			X
28	30	392.182	-0.015	FPE				X			X
28	32	638.316	-3.54	FPEVF			X	X	X		X
28	33	695.34	0.58	FPEVFG				X	X
28	34	412.222	1.17	FPEVFGK				X	X	X	X
28	35	476.743	2.2	FPEVFGKE				X	X
29	31	344.181	-1.53	PEV					X
29	32	491.25	-0.83	PEVF			X	X	X		X
29	33	548.271	-0.35	PEVFG				X	X
30	34	579.312	-1.99	EVFGK					X
31	34	450.271	-0.98	VFGK		X		X	X	X	X
31	36	354.208	-0.64	VFGKEK				X	X	X	X
31	37	269.498	2.15	VFGKEKV						X
31	38	307.511	-2	VFGKEKVN						X	X
32	34	351.202	-1.45	FGK		X		X	X	X	X
33	39	402.217	1.5	GKEKVNE				X
33	40	458.758	-0.31	GKEKVNEL			X				X
33	56	720.53	-0.023	GKEKVNELSKDIGSESTEDQAMED			X
33	59	792.847	-0.34	GKEKVNELSKDIGSESTEDQAMEDIKQ							X
33	60	845.601	2.16	GKEKVNELSKDIGSESTEDQAMEDIKQM			X
36	38	360.224	0.33	KVN				X			X
37	40	474.256	0.26	VNEL						X
39	50	727.769	-1.3	ELSKDIGSESTE				X	X		X
39	50	767.753	-0.16	ELSKDIGSESTE						X
40	50	663.249	0.41	LSKDIGSESTE					X		X
40	42	320.181	-1.17	LST		X
40	42	427.196	1.85	LSK			X
41	47	448.146	-0.56	SKDIGSE						X	X
41	50	606.708	1.36	SKDIGSESTE				X	X	X	X
41	50	646.69	0.0062	SKDIGSESTE						X
41	51	664.22	-1.58	SKDIGSESTED							X
41	52	768.232	-0.99	SKDIGSESTEDQ					X
41	54	829.288	-0.26	SKDIGSESTEDQAM					X	X	X
41	55	893.811	1.68	SKDIGSESTEDQAME			X			X	X
41	56	911.342	1.74	SKDIGSESTEDQAMED			X
41	60	774.659	4.46	SKDIGSESTEDQAMEDIKQM			X
41	60	1201.46	0.94	SKDIGSESTEDQAMEDIKQM			X
42	45	432.245	-0.13	KDIG			X
42	50	563.191	-0.97	KDIGSESTE					X	X	X
42	51	620.705	-0.033	KDIGSESTED						X
42	52	684.732	-2.85	KDIGSESTEDQ					X	X
42	53	720.252	-0.31	KDIGSESTEDQA					X
42	54	785.771	-1.5	KDIGSESTEDQAM					X	X	X
42	55	850.294	0.11	KDIGSESTEDQAME					X		X
42	56	907.807	-0.98	KDIGSESTEDQAMED					X
42	58	685.933	-0.97	KDIGSESTEDQAMEDIK					X
43	47	600.191	-0.9	DIGSE					X
43	50	997.279	-1.16	DIGSESTE					X
43	52	620.685	-2.29	DIGSESTEDQ					X
43	53	656.205	0.74	DIGSESTEDQA					X
43	54	721.725	-0.2	DIGSESTEDQAM					X
43	55	786.246	-0.21	DIGSESTEDQAME					X
44	47	405.198	0.25	IGSE		X			X	X
44	50	882.251	-1.76	IGSESTE					X	X
44	52	563.172	-0.85	IGSESTEDQ					X
44	54	664.212	-0.21	IGSESTEDQAM					X		X
44	55	728.734	1.18	IGSESTEDQAME							X
49	51	364.135	-0.47	TED							X
51	55	609.218	-1.25	DQAME							X
51	56	708.251	1.44	DQAMED			X
51	58	475.218	-0.97	DQAMEDIK				X	X
51	59	539.248	0.11	DQAMEDIKQ				X			X
53	58	353.675	-1.61	AMEDIK					X
53	59	417.705	1.47	AMEDIKQ							X
53	60	483.225	0.26	AMEDIKQM							X
54	56	394.128	0.53	MED		X
54	58	318.157	-0.36	MEDIK					X
54	59	382.186	-1.36	MEDIKQ							X
54	60	447.706	-1.5	MEDIKQM							X
55	57	376.171	-1.06	EDI					X
55	58	504.266	-0.54	EDIK					X		X
56	58	375.224	0.91	DIK				X	X	X	X
60	62	350.138	0.26	MEA				X
65	67	386.132	0.48	ISS		X		X	X		X
65	69	602.207	0.75	ISSSE						X
71	74	442.266	0.16	IVPN				X	X		X
72	74	329.182	-1.08	VPN						X	X
75	78	542.186	0.22	SVEQ					X		X
75	82	524.745	0.76	SVEQKHIQ				X	X	X	X
75	84	435.879	1.86	SVEQKHIQKE							X
76	82	294.5	1.55	VEQKHIQ							X
79	91	407.966	1.12	KHIQKEDVPSERY			X
80	82	397.219	-0.96	HIQ		X	X	X	X
80	90	446.565	-0.75	HIQKEDVPSER					X
81	89	522.764	0.15	IQKEDVPSE							X
81	90	400.878	-1.1	IQKEDVPSER					X
83	88	674.335	-0.56	KEDVPS					X	X	X
83	89	402.192	-1.32	KEDVPSE			X		X		X
83	90	480.243	0.38	KEDVPSER				X	X		X
83	91	374.852	-0.14	KEDVPSERY			X	X	X
83	92	412.547	0.076	KEDVPSERYL			X	X			X
83	93	431.555	1.41	KEDVPSERYLG				X			X
83	94	728.36	1.09	KEDVPSERYLGY			X				X
84	90	416.195	-0.86	EDVPSER					X		X
84	92	554.269	-0.74	EDVPSERYL							X
84	94	664.312	0.24	EDVPSERYLGY							X
85	90	702.341	-0.48	DVPSER				X	X		X
85	93	518.258	-1.17	DVPSERYLG						X	X
85	94	599.791	0.69	DVPSERYLGY				X			X
85	97	784.883	-0.41	DVPSERYLGYLEQ							X
86	88	302.171	0.71	VPS				X			X
86	89	431.213	-1.12	VPSE					X	X	X
86	90	294.161	-1.74	VPSER						X
86	93	460.746	0.78	VPSERYLG						X
86	94	542.277	-0.41	VPSERYLGY							X
86	95	598.819	-0.023	VPSERYLGYL							X
86	96	663.342	2.05	VPSERYLGYLE							X
86	97	727.37	0.68	VPSERYLGYLEQ							X
87	89	332.144	-2.83	PSE					X
87	90	244.627	0.67	PSER		X		X	X		X
88	90	391.193	-2.11	SER					X
89	93	319.169	0.93	ERYLG					X
89	94	400.7	-0.22	ERYLGY				X			X
89	95	457.244	2.82	ERYLGYL							X
89	96	521.766	3.62	ERYLGYLE				X			X
89	97	585.793	0.057	ERYLGYLEQ				X			X
89	98	428.56	1.67	ERYLGYLEQL							X
90	94	671.35	-1.6	RYLGY			X				X
90	96	457.243	0.56	RYLGYLE				X			X
90	97	521.272	0.16	RYLGYLEQ							X
90	98	577.816	3.11	RYLGYLEQL							X
91	93	352.187	-0.14	YLG		X		X	X	X	X
91	94	515.251	1.1	YLGY					X		X
91	95	628.335	2.19	YLGYL				X	X		X
91	96	757.376	-0.47	YLGYLE				X	X		X
91	97	885.436	0.37	YLGYLEQ				X	X		X
91	98	998.519	0.14	YLGYLEQL				X	X		X
92	94	352.186	-1.87	LGY		X	X	X
92	100	552.827	4.52	LGYLEQLLR					X
93	97	609.288	0.48	GYLEQ		X			X
93	100	496.283	2.19	GYLEQLLR					X
93	101	368.886	2.41	GYLEQLLRL							X
94	96	424.207	-1.04	YLE		X		X	X		X
94	97	552.266	-0.65	YLEQ							X
94	100	467.772	1.44	YLEQLLR					X
94	101	524.315	2.27	YLEQLLRL					X		X
95	97	389.203	-0.36	LEQ			X	X	X
95	99	308.19	2.1	LEQLL					X
95	100	386.24	-0.62	LEQLLR			X		X		X
95	101	442.781	-1.4	LEQLLRL			X		X		X
96	101	386.239	-1.52	EQLLRL				X
99	104	410.773	-2.31	LRLKKY			X
99	109	347.231	0.81	LRLKKYKVPQL			X
100	104	236.49	0.041	RLKKY			X
102	104	438.27	-2.18	KKY			X
102	108	445.776	-0.1	KKYKVPQ							X
102	109	1003.63	-0.45	KKYKVPQL			X	X
102	114	389.736	1.14	KKYKVPQLEIVPN					X		X
102	120	581.062	-0.77	KKYKVPQLEIVPNSAEERL							X
102	121	492.464	1.7	KKYKVPQLEIVPNSAEERLH							X
103	108	381.728	-2	KYKVPQ							X
103	109	438.271	-0.71	KYKVPQL							X
103	114	476.615	3.08	KYKVPQLEIVPN							X
105	108	471.292	-1.41	KVPQ							X
105	110	357.213	-0.99	KVPQLE				X	X
105	114	568.84	3.76	KVPQLEIVPN					X
106	108	343.198	-0.13	VPQ				X	X	X
106	114	504.792	3.86	VPQLEIVPN					X	X	X
109	111	374.229	0.28	LEI			X	X	X		X
109	114	684.393	-0.045	LEIVPN		X		X	X		X
109	115	399.243	1.43	LEIVPNL		X
109	117	526.239	-0.056	LEIVPNSAE					X
109	119	668.811	0.17	LEIVPNSAEER				X
109	120	725.352	-1.75	LEIVPNSAEERL			X	X	X		X
109	121	529.591	0.55	LEIVPNSAEERLH			X
109	123	902.919	1.06	LEIVPNSAEERLHSM			X
110	117	469.697	0.24	EIVPNSAE				X	X
110	119	612.268	-1.01	EIVPNSAEER			X	X	X		X
110	120	628.827	-0.23	EIVPNSAEERL			X		X
110	120	628.828	0.21	EIVPNSAEERL			X	X			X
110	121	737.341	0.32	EIVPNSAEERLH			X	X			X
110	122	520.908	1.76	EIVPNSAEERLHS				X
110	123	537.931	-0.56	EIVPNSAEERLHSM			X
110	123	564.586	-0.62	EIVPNSAEERLHSM			X
111	119	547.747	-1.1	IVPNSAEER				X	X
111	120	604.29	0.42	IVPNSAEERL				X	X		X
112	119	491.205	-0.024	VPNSAEER					X
112	120	547.747	-0.34	VPNSAEERL					X		X
114	118	629.181	-1.44	NSAEE					X
114	120	449.687	-0.4	NSAEERL					X
115	117	332.181	-0.62	LAE		X
115	119	336.123	-0.93	SAEER				X	X	X	X
115	120	352.682	0.38	SAEERL				X	X		X
115	121	307.799	0.14	SAEERLH				X	X	X	X
115	121	420.216	0.078	LAEEQLH		X
115	122	504.711	0.9	SAEERLHS				X	X
115	123	570.231	0.42	SAEERLHSM				X	X		X
115	124	423.188	0.68	SAEERLHSMK						X
116	121	377.695	-1.37	AEERLH							X
118	121	277.656	-0.018	ERLH				X			X
118	123	386.692	-1.15	ERLHSM			X
121	123	374.149	-1.59	HSM			X	X
122	128	401.199	-1.18	SMKEGIH							X
122	129	291.481	-0.54	SMKEGIHA							X
123	128	357.683	-1.86	MKEGIH							X
124	128	292.164	0.87	KEGIH				X			X
124	130	391.711	-2.22	KEGIHAQ			X				X
124	137	522.607	-2.14	KEGIHAQQKEPMIG			X
124	141	509.761	-0.53	KEGIHAQQKEPMIGVNQE			X
125	128	455.225	0.2	EGIH						X	X
127	130	468.256	-0.8	IHAQ						X
134	136	360.195	-0.21	PMI				X			X
134	137	417.217	0.74	PMIG						X
136	140	530.293	0.015	IGVNQ				X
137	142	659.336	0.62	GVNQEL							X
139	142	503.246	-0.23	NQEL					X	X	X
142	144	366.203	0.66	LAY			X
144	148	718.31	2.4	YFYPE							X
145	148	555.244	-1.45	FYPE							X
145	149	668.329	-0.19	FYPEL			X
146	148	408.177	0.93	YPE				X		X
147	149	358.197	-0.71	PEL			X		X
149	151	218.139	0.18	LFR			X	X	X		X
150	153	299.161	-0.36	FRQF			X
150	154	380.693	1.49	FRQFY			X				X
150	156	501.264	0.75	FRQFYQL			X	X			X
151	156	427.73	1.35	RQFYQL				X
156	158	318.166	-0.12	LDA			X
166	169	491.286	-0.071	YVPL		X
167	169	328.223	-0.12	VPL							X
168	173	678.346	-0.36	PLGTQY			X
176	192	880.902	-0.32	APSFSDIPNPIGSENSE			X
178	189	631.801	4.01	SFSDIPNPIGSE		X
179	181	368.146	0.63	FSD			X
180	192	679.807	-0.19	SDIPNPIGSENSE			X
182	187	610.356	0.88	IPNPIG					X	X
182	189	413.719	-0.95	IPNPIGSE							X
182	190	470.74	0.29	IPNPIGSEN					X	X
182	192	578.778	0.062	IPNPIGSENSE			X
184	190	730.335	-1.74	NPIGSEN					X
185	187	286.176	-0.52	PIG					X
193	199	876.463	-1.98	KTTMPLW			X
196	199	546.275	0.64	MPLW
197	199	415.235	2.5	PLW		X	X	X	X

## Sheet: alphaS2_casein
αS2-casein-derived peptides identified in the different cheeses. S means that the specific serine residue is posphorylated. M means that the specific methionine residue is oxidated
Start	End	Observed	ppm	Peptide		Karish	Feta-like	Domiati	Ras	Gouda	Edam
1	4	509.239	0.28	KNTM						X
1	5	622.286	-1.03	KNTME							X
1	12	809.251	0.58	KNTMEHVSSSEE						X
1	20	873.64	-0.13	KNTMEHVSSSEESIISQETY			X
2	5	494.191	-0.43	NTME						X
3	12	688.182	0.68	TMEHVSSSEE						X
4	12	637.658	0.4	MEHVSSSEE						X
5	12	572.137	-1.05	EHVSSSEE					X	X
6	12	1014.23	3.16	HVSSSEE					X	X	X
6	13	551.132	-0.68	HVSSSEES					X
6	16	707.734	2	HVSSSEESIIS					X
6	18	876.265	-1.39	HVSSSEESIISQE						X
6	21	715.248	-0.69	HVSSSEESIISQETYK							X
13	20	1020.43	-0.73	SIISQETY							X
13	21	574.766	1.76	SIISQETYK						X	X
14	16	412.185	0.64	IIS				X	X
14	17	460.276	-0.69	IISQ						X	X
14	20	467.202	0.51	IISQETY				X			X
14	21	531.25	0.24	IISQETYK						X	X
15	17	347.192	-0.78	ISQ				X
15	21	474.708	1.55	ISQETYK						X
16	19	544.164	-1.58	SQET						X
16	20	707.228	-0.63	SQETY						X
16	21	418.166	0.46	SQETYK						X
19	21	411.223	-1.48	TYK						X
21	26	397.196	-2.65	KQEKNM			X
26	33	445.226	0.89	MAINPSKE				X
27	33	379.705	-2.22	AINPSKE			X		X		X
27	35	533.252	-0.82	AINPSKENL			X
42	45	251.653	0.87	EVVR				X	X		X
42	46	308.674	-0.94	EVVRN					X		X
42	51	594.778	-1.15	EVVRNANEEE							X
43	49	401.215	1.41	VVRNANE				X			X
43	50	465.736	1.12	VVRNANEE			X
43	51	530.257	-0.53	VVRNANEEE				X			X
43	52	611.787	-1.83	VVRNANEEEY			X
44	51	480.723	0.35	VRNANEEE							X
44	52	562.255	0.39	VRNANEEEY			X
45	52	512.72	0.48	RNANEEEY			X
46	51	705.268	-0.78	NANEEE					X
52	54	382.197	-1.25	YSI			X
66	68	378.15	-2.62	TEE			X
69	75	395.221	-0.67	VKITVDD			X
70	72	361.243	-3.32	KIT			X				X
71	73	332.218	-0.45	ITV		X		X
80	88	538.79	0.031	KALNEINQF			X
82	84	375.188	0.47	LNE		X
89	95	487.243	0.33	YQKFPQY			X
92	95	554.261	0.76	FPQY						X
93	96	520.276	-0.69	PQYL			X
95	97	423.224	0.21	YLQ		X
99	101	423.223	-1.13	LYQ		X
99	106	451.771	-0.84	LYQGPIVL			X
100	114	604.998	2.71	YQGPIVLNPWDQVKR					X	X
102	106	498.328	-1.45	GPIVL			X
102	109	448.256	1.36	GPIVLNPW						X
102	111	569.801	4.28	GPIVLNPWDQ					X	X
102	114	507.955	-1.03	GPIVLNPWDQVKR					X	X
102	115	545.971	1.57	GPIVLNPWDQVKRN						X
104	106	344.255	0.66	IVL		X	X		X	X
104	114	456.599	2.32	IVLNPWDQVKR						X
105	114	418.904	1.15	VLNPWDQVKR						X
112	123	436.939	1.04	VKRNAVPITPTL			X
114	123	541.323	3.1	RNAVPITPTL			X
115	122	812.453	1.82	NAVPITPT					X
115	123	463.271	-0.18	NAVPITPTL			X
115	126	662.865	-0.2	NAVPITPTLNRE		X
115	128	783.439	4.63	NAVPITPTLNREQL			X
116	123	406.251	2.69	AVPITPTL			X
117	119	328.223	-0.12	VPI							X
117	122	627.371	-0.15	VPITPT					X	X
117	123	370.732	0.85	VPITPTL						X
118	121	427.255	0.054	PITP					X
118	122	528.303	1.1	PITPT					X
118	123	641.387	-0.091	PITPTL			X
119	121	330.202	-1.33	ITP					X
120	122	318.166	0.21	TPT				X
120	123	431.25	1.12	TPTL						X	X
121	124	444.245	-0.78	PTLN			X
123	133	733.283	-1.02	LNREQLSTSEE						X
124	128	330.177	-1.11	NREQL							X
125	133	619.72	-0.89	REQLSTSEE						X
126	136	706.254	-1.16	EQLSTSEENSK					X
128	130	320.181	-1.17	LST		X		X	X	X
134	138	657.296	-0.55	NSKKT			X
137	147	683.286	0.25	KTVDMESTEVF			X
141	145	676.188	-1.76	MESTE					X
141	147	922.326	-0.043	MESTEVF							X
141	148	512.19	-0.85	MESTEVFT					X
141	149	576.238	0.26	MESTEVFTK				X	X
142	149	470.734	-1.36	ESTEVFTK			X		X
143	149	446.197	0.016	STEVFTK						X	X
144	147	495.246	1.3	TEVF						X	X
145	148	495.245	1.08	EVFT				X	X	X
148	153	359.744	-1.49	TKKTKL			X				X
153	155	362.192	-0.011	LTE				X
154	157	507.193	-0.89	TEEE						X
155	163	589.793	-1.51	EEEKNRLNF							X
158	163	396.23	0.19	KNRLNF							X
159	163	332.183	0.7	NRLNF				X		X	X
160	163	275.16	-1.79	RLNF							X
161	164	506.3	4.57	LNFL			X
161	165	317.7	-0.56	LNFLK					X
163	165	407.265	-0.84	FLK				X			X
163	171	394.905	1.03	FLKKISQRY							X
164	169	358.736	-1.45	LKKISQ			X
164	170	291.527	0.13	LKKISQR							X
164	171	345.881	-2.12	LKKISQRY			X	X			X
165	171	308.188	1.32	KKISQRY			X				X
170	174	371.206	-0.035	RYQKF			X				X
170	179	438.571	-1.26	RYQKFALPQY			X
170	180	476.267	1.98	RYQKFALPQYL			X
173	179	433.742	0.43	KFALPQY			X
174	176	350.208	1.64	FAL				X
174	177	447.261	1.86	FALP				X
174	178	575.319	0.65	FALPQ				X
175	182	467.274	0.45	ALPQYLKT							X
176	181	381.232	0.56	LPQYLK					X		X
176	182	431.756	0.83	LPQYLKT					X	X
177	181	648.372	1.4	PQYLK				X			X
179	181	423.261	1.03	YLK				X			X
181	184	510.292	-0.94	KTVY			X
182	186	647.314	-1.35	TVYQH							X
183	185	409.209	1.06	VYQ				X	X	X	X
183	207	519.964	1.73	VYQHQKAMKPWIQPKTKVIPYVRYL						X
191	197	299.516	-1.1	KPWIQPK					X	X
191	198	333.199	-0.61	KPWIQPKT					X	X
191	199	375.898	1.15	KPWIQPKTK						X
193	197	671.387	-0.69	WIQPK					X
193	198	386.721	-0.36	WIQPKT					X
194	203	593.862	-1.77	IQPKTKVIPY
194	205	361.228	1.39	IQPKTKVIPYVR				X		X
198	202	279.186	-0.91	TKVIP						X
198	203	720.429	-0.43	TKVIPY					X
198	206	380.226	0.55	TKVIPYVRY						X
198	207	417.921	2.68	TKVIPYVRYL						X	X
199	201	359.265	-1.08	KVI		X
199	202	228.663	-0.21	KVIP					X	X
199	203	310.195	0.92	KVIPY					X	X
199	205	292.188	-0.45	KVIPYVR				X
199	206	346.543	-0.8	KVIPYVRY			X
200	205	373.732	0.66	VIPYVR				X	X
201	205	324.197	-0.89	IPYVR					X	X
201	206	405.729	0.73	IPYVRY						X
201	207	462.273	3.81	IPYVRYL						X	X
203	205	437.251	0.15	YVR				X	X
203	207	357.202	-0.61	YVRYL					X		X
204	207	275.671	0.68	VRYL							X

## Sheet: kappa_casein
κ-casein-derived peptides identified in the different cheeses. S means that the specific serine residue is posphorylated. M means that the specific methionine residue is oxidated
Start	End	Observed	ppm	Peptide		Karish	Feta-like	Domiati	Ras	Gouda	Edam
2	10	571.284	0.52	EQNQEQPIR				X
6	10	321.682	-0.56	EQPIR				X
14	17	283.632	0.36	DERF				X			X
17	19	427.197	-0.39	FFN		X
18	20	368.146	0.63	FSD			X
18	23	340.685	1.03	FSDKIA			X
18	25	486.263	-0.94	FSDKIAKY			X
21	25	622.391	-2.21	KIAKY			X
24	30	462.763	-0.18	KYIPIQY			X
26	28	342.238	-1.43	IPI							X
26	29	470.296	-1.98	IPIQ			X
27	29	357.213	-1.34	PIQ			X				X
30	32	394.234	0.85	YVL		X	X	X
31	38	492.763	3.19	VLSRYPSY			X
31	40	577.814	-0.29	VLSRYPSYGL			X
35	38	529.229	-0.64	YPSY			X
36	38	366.166	0.29	PSY			X
38	40	352.187	0.068	YGL		X		X			X
41	50	612.324	-0.9	NYYQQKPVAL			X
47	49	286.176	0.039	PVA		X
47	50	399.26	-0.093	PVAL		X
51	53	360.187	-2.31	INN			X
51	55	318.161	0.55	INNQF			X
56	61	815.398	0.17	LPYPYY			X
66	74	477.791	2.03	AVRSPAQIL		X
73	75	373.245	0.54	ILQ		X
83	85	286.176	-0.38	VPA							X
90	95	648.302	-0.53	AQPTTM				X			X
96	105	400.213	1.1	ARHPHPHLSF			X				X
103	105	366.202	-0.68	LSF		X					X
106	115	381.206	0.039	MAIPPKKNQD			X
107	115	505.785	-0.8	AIPPKKNQD			X
108	110	326.207	-0.058	IPP		X		X	X	X	X
108	111	227.655	0.39	IPPK				X
109	111	341.218	0.16	PPK				X
109	115	413.724	-0.25	PPKKNQD			X
116	123	458.261	0.25	KTEIPTIN			X
116	124	508.785	-0.17	KTEIPTINT			X
117	123	787.42	0.0038	TEIPTIN		X
118	121	459.245	0.64	EIPT				X
120	123	444.245	-0.78	PTIN			X
124	129	577.284	1.72	TIASGE			X
125	127	318.202	-0.35	IVS		X		X
133	135	318.166	0.21	TPT				X
138	142	506.245	-1.89	AVEST			X
138	144	338.679	-1.39	AVESTVA			X
139	141	375.187	0.019	IEN		X
143	160	1009.96	0.11	VATLEDSPEVIESPPEIN			X
146	148	332.182	-0.38	LEA		X
148	154	814.322	-1.68	ASSEVIE		X
149	160	695.811	-0.017	SPEVIESPPEIN			X
149	162	795.871	3.27	SPEVIESPPEINTV			X
153	155	348.176	-0.098	IES		X
154	158	558.24	-0.58	ESPPE							X
155	158	429.198	0.2	SPPE							X
155	160	646.304	0.039	SVPETN		X	X				X
157	159	358.197	-0.71	PEI			X
161	168	403.716	-0.49	TVQVTSTA			X
161	169	985.46	-0.58	TVQVTSTAV			X
163	167	535.271	-3.14	QVTST			X
164	167	407.213	-0.52	VTST		X	X	X
166	169	377.203	-0.045	STAV			X
167	169	290.171	0.37	TAV			X

## Sheet: beta_lactoglobulin
β-lactoglobulin-derived peptides identified in the different cheeses. S means that the specific serine residue is posphorylated. M means that the specific methionine residue is oxidated
Start	End	Observed	ppm	Peptide		Karish	Feta-like	Domiati	Ras	Gouda	Edam
1	3	344.254	-1.81	LIV							X
1	5	573.36	-1.03	LIVTQ			X
1	10	552.329	0.52	LIVTQTMKGL			X
2	4	332.218	0.33	IVT			X
2	10	503.784	-0.095	IVTQTMKGL			X
8	13	673.387	-1.02	KGLDIQ			X
10	12	360.212	-2.58	LDI			X				X
11	13	375.186	-3.1	DIQ			X
14	18	475.287	-0.51	KVAGT			X
15	19	533.271	-1.08	VAGTW							X
20	22	382.197	-1.25	YSL			X
23	31	878.43	1.33	AMAASDISL			X
29	31	332.218	0.44	ISL			X				X
29	32	445.303	1.25	ISLL			X
32	40	485.77	0.99	LDAQSAPLR			X
32	42	411.56	0.4	LDAQSAPLRVY			X
33	42	560.295	2.94	DAQSAPLRVY			X
34	42	502.779	-0.75	AQSAPLRVY			X
43	54	663.843	0.026	VEELKPTPEGDL			X
53	55	376.171	-0.013	DLE			X
54	56	374.229	0.28	LEI			X				X
71	74	445.264	-3.17	IIAE			X
75	82	903.566	-0.37	KTKIPAVF			X
83	90	458.741	0.93	KIDALNEN			X
84	86	318.166	-0.12	IDA			X
91	95	571.418	-0.096	KVLVL			X
93	95	344.254	-0.55	LVL			X
100	102	438.27	-2.18	KKY			X
137	149	301.985	-0.3	DKALKALPMHIRL			X
141	149	360.223	-0.4	KALPMHIRL			X
143	149	293.846	1.76	LPMHIRL							X
144	149	256.151	0.52	PMHIRL			X
146	149	269.676	-1.37	HIRL			X
149	151	366.203	0.79	LSF							X
156	158	390.186	-1.75	LEE			X				X
