# Supplementary material for: Peptidomics Profile, Bioactive Peptides Identification and Biological Activities of Six Different Cheese Varieties
Source: Biology (Basel). 2023 Jan 2;12(1):78. doi: 10.3390/biology12010078 (PMC9855406; doi:10.3390/biology12010078)
Supplement: Supplementary file 1 [file biology-12-00078-s001.zip › Table_S2.xlsx]

## Sheet: ACE_inhibitors
Relative quantification of ACE-inhibitory peptides. The relative amount of the bioactive peptides was calculated by integrating the area under the peak (AUP), measured from the extracted ion chromatograms (EIC)
obtained for each peptide (tolerance ± 5 ppm). Data are expressed as AUP/mg of cheese.
Peptide		Karish	Feta-like	Domiati	Ras	Gouda	Edam		Bioactivity	IC50 (μmol/L)	Anti-hypertensive	Organism
YPFPGPI		n.d.	n.d.	n.d.	n.d.	182100000	n.d.		ACE-inhibitory	500
YPFPGPIPN		n.d.	n.d.	n.d.	n.d.	200800000	n.d.		ACE-inhibitory	14.8	7 mmHg	Rats
PFP		n.d.	n.d.	n.d.	31350000	n.d.	n.d.		ACE-inhibitory	144.4
SLPQ		n.d.	n.d.	n.d.	20090000	n.d.	n.d.		ACE-inhibitory	330
IPP		21900000	n.d.	254800000	73500000	544000000	97920000		ACE-inhibitory	5	3.73 and 18.3 mmHg	Human and rats
TPVVVPPFLQP		n.d.	n.d.	n.d.	n.d.	77810000	n.d.		ACE-inhibitory	749	8 mmHg	Rats
VVPP		n.d.	n.d.	n.d.	5401000	109200000	n.d.		ACE-inhibitory	258.2
VPP		30060000	n.d.	106100000	20550000	1421000000	131500000		ACE-inhibitory	8.4	3.73 and 20.1 mmHg	Human and rats
NLHLPLP		19560000	n.d.	n.d.	n.d.	n.d.	n.d.		ACE-inhibitory	51
NLHLPLPLL		1114000	n.d.	n.d.	n.d.	n.d.	n.d.		ACE-inhibitory	15
LHLPLP		37350000	n.d.	n.d.	n.d.	n.d.	n.d.		ACE-inhibitory	2.9	25.3 mmHg	Rats
LHLPLPL		n.d.	1711000	n.d.	n.d.	n.d.	n.d.		ACE-inhibitory	425
LPLP		n.d.	n.d.	n.d.	1143000000	4998000000	489500000		ACE-inhibitory	720	16 mmHg	Rats
LPLPLL		n.d.	n.d.	n.d.	n.d.	104700000	n.d.		ACE-inhibitory	n.d.
SQSKVLPVPQ		32650000	n.d.	n.d.	n.d.	n.d.	n.d.		ACE-inhibitory	92
KVLPVPQ		n.d.	62270	n.d.	n.d.	n.d.	368300000		ACE-inhibitory	1000	31.5 mmHg	Rats
AVPYPQR		n.d.	n.d.	n.d.	3229000	n.d.	n.d.		ACE-inhibitory	15	10 mmHg	Rats
RDMPIQAF		1390000	n.d.	127700000	n.d.	n.d.	n.d.		ACE-inhibitory	209
IQA		10700000	3234000	16680000	n.d.	n.d.	n.d.		ACE-inhibitory	32.9
YQEP		17260000	n.d.	n.d.	n.d.	n.d.	n.d.		ACE-inhibitory	317.2
YQEPVLGP		19830000	n.d.	n.d.	n.d.	n.d.	n.d.		ACE-inhibitory	725
YQEPVLGPVRGPFPIIV		n.d.	n.d.	n.d.	171200	n.d.	284700000		ACE-inhibitory	101
EPVLGPVRGPFP		n.d.	n.d.	n.d.	n.d.	213300000	208300000		ACE-inhibitory	790
VLGP		10700000	n.d.	24630000	n.d.	67610000	57740000		ACE-inhibitory	153.5
VRGPFP		n.d.	n.d.	n.d.	20400000	208000000	119000000		ACE-inhibitory	592
VRGPFPIIV		n.d.	n.d.	n.d.	4676000	106100000	137900000		ACE-inhibitory	600	16 mmHg	Rats
RPKHPI		n.d.	n.d.	27830000	11760000	684400000	484300000		ACE-inhibitory	40.3
RPKHPIKHQ		n.d.	n.d.	n.d.	n.d.	716000000	461800000		ACE-inhibitory	13.4	9.3 mmHg	Rats
ENLLRF		47530000	336300000	254200000	1771000000	480000000	14970000000		ACE-inhibitory	82.4
LRFF		n.d.	4560000000	n.d.	n.d.	n.d.	n.d.		ACE-inhibitory	116.9
FVAPFPEVFG		n.d.	n.d.	2208000000	23800000	n.d.	n.d.		ACE-inhibitory	650
FPEVFGK		n.d.	n.d.	46050000	4720000	156300000	21200000		ACE-inhibitory	140
RYLGY		n.d.	193700000	n.d.	n.d.	n.d.	377000000		ACE-inhibitory	3	25 mmHg	Rats
YLGY		n.d.	n.d.	n.d.	32000000	n.d.	817600000		ACE-inhibitory	41.9
YLGYLE		n.d.	V	4056000000	22420000	n.d.	134100000		ACE-inhibitory	85.8
LGY		4486000	5068000000	238900000	n.d.	n.d.	n.d.		ACE-inhibitory	21.5
FYPEL		n.d.	47790000	n.d.	n.d.	n.d.	n.d.		ACE-inhibitory	80.6
YQKFPQY		n.d.	523100000	n.d.	n.d.	n.d.	n.d.		ACE-inhibitory	98.1
FPQY		n.d.	n.d.	n.d.	n.d.	567600000	n.d.		ACE-inhibitory	300.7
ITP		n.d.	n.d.	n.d.	1852000	n.d.	n.d.		ACE-inhibitory	14.9
TKVIP		n.d.	n.d.	n.d.	n.d.	22290000	n.d.		ACE-inhibitory	400	9.2 mmHg	Rats
VRYL		n.d.	n.d.	n.d.	n.d.	n.d.	836200000		ACE-inhibitory	24.1
DERF		n.d.	n.d.	42190000	n.d.	n.d.	408200000		ACE-inhibitory	37.1
YGL		3320000	n.d.	319800000	n.d.	n.d.	598400000		ACE-inhibitory	409
AIPPKKNQD		n.d.	9247000	n.d.	n.d.	n.d.	n.d.		ACE-inhibitory	19.9
LDAQSAPLR		n.d.	5382000	n.d.	n.d.	n.d.	n.d.		ACE-inhibitory	635
DAQSAPLRVY		n.d.	57850000	n.d.	n.d.	n.d.	n.d.		ACE-inhibitory	12.2

## Sheet: DPPIV_inhibitors
Relative quantification of DPP-IV-inhibitory peptides. The relative amount of the bioactive peptides was calculated by integrating the area under the peak (AUP), measured from the extracted ion chromatograms (EIC)
obtained for each peptide (tolerance ± 5 ppm). Data are expressed as AUP/mg of cheese.
Peptide		Karish	Feta-like	Domiati	Ras	Gouda	Edam		Bioactivity	IC50 (μmol/L)
VPGEIVE		n.d.	n.d.	479400000	53580000	24010000000	538200000		DPP-IV-inhibitory	224.5
YPFPGP		n.d.	n.d.	n.d.	n.d.	2774000	n.d.		DPP-IV-inhibitory	749.2
YPFPGPIPN		n.d.	n.d.	n.d.	n.d.	200800000	n.d.		DPP-IV-inhibitory	670
FPGPIPN		n.d.	n.d.	n.d.	n.d.	134000000	n.d.		DPP-IV-inhibitory	260
LPQNIPP		n.d.	n.d.	n.d.	n.d.	274400000	n.d.		DPP-IV-inhibitory	160
PQNIPPL		n.d.	n.d.	n.d.	n.d.	274400000	n.d.		DPP-IV-inhibitory	1500
IPP		21900000	n.d.	254800000	73500000	544000000	97920000		DPP-IV-inhibitory	168.8
LPLPL		n.d.	n.d.	n.d.	n.d.	1235000000	n.d.		DPP-IV -inhibitory	325
LPVPQ		n.d.	n.d.	335800000	169600000	179600000	22380000		DPP-IV -inhibitory	43.8
VPYPQ		37530	n.d.	n.d.	n.d.	539000000	4177000000		DPP-IV-inhibitory	41.5
VLGP		10700000	n.d.	24630000	n.d.	67610000	57740000		DPP-IV-inhibitory	580.4
APFPE		n.d.	n.d.	1173000000	206600000	20660000000	35310000000		DPP-IV-inhibitory	49.5
VPITPT		n.d.	n.d.	n.d.	40220000	1914000000	n.d.		DPP-IV-inhibitory	130
VPITPTL		n.d.	n.d.	n.d.	n.d.	179000000	n.d.		DPP-IV-inhibitory	110
IPI		n.d.	n.d.	n.d.	n.d.	n.d.	38700000		DPP-IV-inhibitory	3.5

## Sheet: Antioxidant
Relative quantification of antioxidant peptides. The relative amount of the bioactive peptides was calculated by integrating the area under the peak (AUP), measured from the extracted ion chromatograms (EIC)
obtained for each peptide (tolerance ± 5 ppm). Data are expressed as AUP/mg of cheese.
Peptide		Karish	Feta-like	Domiati	Ras	Gouda	Edam		Bioactivity
RELEEL		n.d.	2852000000	n.d.	n.d.	8010000000	5261000000		Antioxidant
YPFPGPI		n.d.	n.d.	n.d.	n.d.	182100000	n.d.		Antioxidant
YPFPGPIPN		n.d.	n.d.	n.d.	n.d.	200800000	n.d.		Antioxidant
IPP		21900000	n.d.	254800000	73500000	544000000	97920000		Antioxidant
VPP		30060000	n.d.	106100000	20550000	1421000000	131500000		Antioxidant
FPKYPVEPF		n.d.	n.d.	13900000	5099000	n.d.	n.d.		Antioxidant
SQSKVLPVPQKAVPYPQ		n.d.	62270	n.d.	n.d.	n.d.	n.d.		Antioxidant
AVPYPQR		n.d.	n.d.	n.d.	3229000	n.d.	n.d.		Antioxidant
VPYPQ		37530	n.d.	n.d.	n.d.	539000000	4177000000		Antioxidant
VPYPQR		n.d.	n.d.	n.d.	n.d.	n.d.	84920000		Antioxidant
PYPQ		4392000	n.d.	n.d.	n.d.	n.d.	177800000		Antioxidant
LLY		5228000	n.d.	n.d.	n.d.	8683000	33590000		Antioxidant
YQEP		17260000	n.d.	n.d.	n.d.	n.d.	n.d.		Antioxidant
YQEPVLGP		19830000	n.d.	n.d.	n.d.	n.d.	n.d.		Antioxidant
RYLGY		n.d.	193700000	n.d.	n.d.	n.d.	377000000		Antioxidant
RYLGYLE		n.d.	n.d.	197100000	n.d.	n.d.	882400000		Antioxidant
YLG		10230000	n.d.	1555000000	6494000	27480000	272700000		Antioxidant
YLGY		n.d.	n.d.	n.d.	32000000	n.d.	817600000		Antioxidant
YLGYLE		n.d.	n.d.	4056000000	22420000	n.d.	134100000		Antioxidant
LGY		4486000	5068000000	238900000	n.d.	n.d.	n.d.		Antioxidant
FYPEL		n.d.	47790000	n.d.	n.d.	n.d.	n.d.		Antioxidant
PEL		n.d.	58120000	n.d.	5844000	n.d.	n.d.		Antioxidant
APSFSDIPNPIGSENSE		n.d.	31900000	n.d.	n.d.	n.d.	n.d.		Antioxidant
YQKFPQY		n.d.	523100000	n.d.	n.d.	n.d.	n.d.		Antioxidant
FPQY		n.d.	n.d.	n.d.	n.d.	567600000	n.d.		Antioxidant
YVL		2348000	4754000	6507000	n.d.	n.d.	n.d.		Antioxidant
